# Supplementary material for: Cytotoxicity Evaluation of Unmodified Paddlewheel Dirhodium(II,II)-Acetate/-Formamidinate Complexes and Their Axially Modified Low-Valent Metallodendrimers
Source: Molecules. 2023 Mar 15;28(6):2671. doi: 10.3390/molecules28062671 (PMC10055960; doi:10.3390/molecules28062671)
Supplement: Supplementary file 1 [file molecules-28-02671-s001.zip]

Archive with 1 entries (1 files):
- molecules-2223002-supplementary.pdf
